# Supplementary material for: Evaluation of Maternal Inflammatory Biomarkers in Preterm Prelabor Rupture of Membranes: A Systematic Review and Meta-Analysis
Source: Medicina (Kaunas). 2025 Dec 22;62(1):20. doi: 10.3390/medicina62010020 (PMC12842887; doi:10.3390/medicina62010020)
Supplement: Supplementary file 1 [file medicina-62-00020-s001.zip]

Archive with 1 entries (1 files):
- medicina-4019908-supplementary.pdf
